# Supplementary material for: Vascular endothelial cell-specific disruption of the profilin1 gene leads to severe multiorgan pathology and inflammation causing mortality
Source: PNAS Nexus. 2023 Sep 16;2(10):pgad305. doi: 10.1093/pnasnexus/pgad305 (PMC10541205; doi:10.1093/pnasnexus/pgad305)
Supplement: pgad305_Supplementary_Data [file pgad305_supplementary_data.zip]

Archive with 5 entries (5 files):
- PNASNEXUS-PNASNEXUS-2022-01285R-s03.xlsx
- PNASNEXUS-PNASNEXUS-2022-01285R-s04.docx
- PNASNEXUS-PNASNEXUS-2022-01285R-s05.docx
- PNASNEXUS-PNASNEXUS-2022-01285R-s01.pdf
- PNASNEXUS-PNASNEXUS-2022-01285R-s02.xlsx
