# Supplementary material for: Vascular endothelial cell-specific disruption of the profilin1 gene leads to severe multiorgan pathology and inflammation causing mortality
Source: PNAS Nexus. 2023 Sep 16;2(10):pgad305. doi: 10.1093/pnasnexus/pgad305 (PMC10541205; doi:10.1093/pnasnexus/pgad305)
Supplement: pgad305_Supplementary_Data [file pgad305_supplementary_data.zip › PNASNEXUS-PNASNEXUS-2022-01285R-s03.xlsx]

## Sheet: Sheet1
Transcriptional regulator	Predicted Activation State	Activation z-score	p-value
IRF7	Activated	8.164	8.74e-52
STAT1	Activated	7.719	2.13e-53
IRF3	Activated	7.563	4.42e-41
NONO	Activated	6.929	4.07e-33
ZBTB10	Activated	6.576	2.21e-39
IRF1	Activated	6.527	5.48e-37
IRF9	Activated	5.661	7.99e-41
BHLHE40	Activated	5.573	1.52e-18
RELA	Activated	5.174	1.37e-16
KLF6	Activated	5.022	5.2e-19
SMARCA5	Inhibited	-3.713	3.47e-08
IRF2BP2	Inhibited	-4.063	7.71e-16
KMT2D	Inhibited	-4.196	1.83e-20
NCOR1	Inhibited	-4.338	2.76e-14
NKX2-3	Inhibited	-4.521	1.92e-32
ETV3	Inhibited	-5.831	2.83e-32
ETV6	Inhibited	-5.832	8.2e-32
TRIM24	Inhibited	-6.751	4.9e-48
SIRT1	Inhibited	-7.017	7.23e-28
CITED2	Inhibited	-7.336	7.94e-33
List of top 10 IPA-predicted activated and inhibited transcriptional regulators in Pfn1 KO EC
