# Supplementary material for: Vascular endothelial cell-specific disruption of the profilin1 gene leads to severe multiorgan pathology and inflammation causing mortality
Source: PNAS Nexus. 2023 Sep 16;2(10):pgad305. doi: 10.1093/pnasnexus/pgad305 (PMC10541205; doi:10.1093/pnasnexus/pgad305)
Supplement: pgad305_Supplementary_Data [file pgad305_supplementary_data.zip › PNASNEXUS-PNASNEXUS-2022-01285R-s02.xlsx]

## Sheet: Downregulated
Gene Name	log2FoldChange	p-adjusted value
Pfn1	-5.61299	0
Ostn	-4.38334	1.25e-67
Cox6a2	-3.28217	0.00169995
P2rx3	-3.27655	6.88e-16
Gm38393	-3.12795	7.33e-07
Slitrk6	-2.54492	3.54e-22
Sall3	-2.51181	1.75e-19
Eno3	-2.39823	1.55e-43
Ntng1	-2.39076	1.64e-16
Cdsn	-2.36717	6.14e-12
Pde3b	-2.32919	1.53e-35
Ppp1r1a	-2.08632	5.79e-19
Lrp3	-2.04409	2.34e-17
Foxp2	-2.04333	5.48e-17
Csn3	-1.97067	5.14e-08
Npy6r	-1.94069	0.00086705
1810049J17Rik	-1.77115	0.00466251
Stbd1	-1.63474	1.25e-14
Bend6	-1.62627	0.000436788
Slc16a14	-1.60768	0.000667756
Rps6ka6	-1.52907	0.000136995
Nova1	-1.51952	9.45e-28
Igfbp3	-1.4846	7.03e-09
Foxd1	-1.47021	1.81e-13
Jph1	-1.45566	3.98e-10
Fgl1	-1.44438	1.68e-05
Afm	-1.43444	0.000372263
Ank2	-1.39949	6.88e-13
Lpar4	-1.38894	8.85e-05
Trnp1	-1.35443	9.6e-07
Fras1	-1.34412	9.04e-21
Npr3	-1.32153	3.2e-51
Slc7a3	-1.30726	6.5e-07
Folh1	-1.26964	2.27e-56
Pgap4	-1.2659	0.000680814
Ace2	-1.25873	1.22e-07
Ankrd23	-1.25588	8.41e-07
Pwwp3b	-1.22948	4.28e-34
Tmem47	-1.21444	1.64e-17
Eya1	-1.20825	0.000508192
Rab38	-1.20498	2.58e-11
Cadps2	-1.20403	2.65e-07
Cracd	-1.20077	0.0174315
Adamts15	-1.18268	5.18e-06
Acnat2	-1.17568	0.00777932
Ankrd45	-1.17097	0.000126414
Nrep	-1.15826	3.35e-58
Sema6a	-1.12913	7e-34
C920009B18Rik	-1.11527	0.00127005
Plxdc1	-1.10569	2.39e-09
A list of top 50 downregulated genes in Pfn1 KO EC

## Sheet: Upregulated
Gene name	log2FoldChange	p-adjusted value
Ifi213	8.38334	1.2e-08
Ifi27l2a	7.21605	1.7e-15
Csf2	6.96673	8.43e-06
Ms4a10	6.50385	4.94e-05
Apol9a	6.33069	4.74e-136
Oas3	5.84921	9.38e-247
Apol9b	5.83076	8.29e-190
Ifi208	5.80944	2.22e-29
Sp110	5.74913	3.54e-07
Ifit1	5.53461	2.93e-157
Gm4841	5.49526	1.81e-21
Rsad2	5.44233	7.1e-39
F830016B08Rik	5.37096	1.12e-54
Sp100	5.30419	2.51e-58
Tgtp2	5.30082	1.09e-105
Oas1g	5.24237	6.13e-158
Gm4951	5.19907	4.31e-176
Usp18	5.18295	7.97e-159
Iigp1	5.13192	7.02e-185
Krt5	5.12046	2.43e-15
Oasl2	5.04455	4.81e-82
Zbp1	4.96964	1.12e-36
Mx2	4.8431	1.62e-172
Isg15	4.83208	4.64e-138
Gbp10	4.80494	8.12e-45
Ifi205	4.73684	2.23e-50
Oas2	4.69443	1.09e-140
Lgals9	4.51271	5.21e-222
Oas1a	4.46273	0
Rtp4	4.40548	1.05e-110
Ifi203	4.37319	1.37e-10
Trim30a	4.25332	0
Ccl5	4.24604	1.02e-48
Ifi204	4.18304	3.46e-82
Irf7	4.18144	0
Ccl8	4.15728	1.64e-10
Gbp5	4.14695	2.93e-60
Tnfrsf18	4.10633	0.000703537
Ly6c1	4.07921	8.04e-18
Ifi44	4.0535	3.15e-94
Ces2e	4.00965	7.75e-35
Gbp3	4.00885	2.1e-131
Ifitm3	4.00265	0
Ugt1a6b	3.96416	3.33e-14
Ccdc153	3.90576	0.000325648
Gm5431	3.88105	2.22e-16
Ddx60	3.87305	6.22e-115
Tgtp1	3.83542	5.56e-223
Saa3	3.80178	5.17e-12
Ly6a	3.76394	8.65e-110
A list of top 50 upregulated genes in Pfn1 KO EC
